# Supplementary material for: Efficacy of artesunate-amodiaquine and artemether-lumefantrine for uncomplicated Plasmodium falciparum malaria in Madagascar, 2018
Source: Malar J. 2021 Nov 3;20:432. doi: 10.1186/s12936-021-03935-4 (PMC8565026; doi:10.1186/s12936-021-03935-4)
Supplement: Supplementary file 1 — Additional file 1: Microsatellite lengths of paired Day 0-Day of Failure samples from cases of recurrent parasitemia and a random sample of day 0 samples of non-recurrent parasitemias observed over the 2018 therapeutic efficacy study in Madagascar. Last column shows the posterior probability of recrudescence obtained from Bayesian analysis of observed data. [file 12936_2021_3935_MOESM1_ESM.xlsx]

## Sheet: Genotyping Data
		Supplemental file: Microsatellite lengths of paired Day 0-Day of Failure samples from cases of recurrent parasitemia and a random sample of day 0 samples of non-recurrent parasitemias observed over the 2018 therapeutic efficacy study in Madagascar. Last column shows the posterior probability of recrudescence obtained from Bayesian analysis of observed data.
			Chromosome	2			3		6			4			12				10		6			Probability of Recrudescence
			Tandem Repeats	AT			TA		ATT			ATT			TAA				TAA		AAT
			Marker Name	313 C2			383 C3		TA1			POLYA			PFPK2				2490		TA109
Sample ID	Day of Collection (D0/DF)	Site	Treatment Arm	Allele_1	Allele_2	Allele_3	Allele_1	Allele_2	Allele_1	Allele_2	Allele_3	Allele_1	Allele_2	Allele_3	Allele_1	Allele_2	Allele_3	Allele_4	Allele_1	Allele_2	Allele_1	Allele_2	Allele_3
ANK0035D0	0	Ankazomborona	AL	220	228	248	123	143	168	177		156			165	168	174	201	72		175			0
ANK0035D28	28	Ankazomborona	AL	260			149		174			159			171				72		175
MTG0004D0	0	Matanga	AL	220			149		159			165			192	213			81		214			NA
MTG0004D3	3	Matanga	AL	NA			NA		NA			159	165		171				NA		NA
MTG0007D0	0	Matanga	ASAQ	256			153		174			165			162				81		175			0
MTG0007D28	28	Matanga	ASAQ	238			123		177			153			186				72		175
MTG0063D0	0	Matanga	ASAQ	240			155		189			174			174				81		175			0.997308
MTG0063D28	28	Matanga	ASAQ	240			123		NA			141	174		168				84		175
MTG0083D0	0	Matanga	AL	234			131		177			162			180				81		163			0
MTG0083D28	28	Matanga	AL	236			123		153			171			171				81		175
MTG0090D0	0	Matanga	AL	232			123	145	171	174		153	159		165	186	213		78		175			0.877524
MTG0090D28	28	Matanga	AL	232	254		139		135	174	183	153			165	174	213		81		175
MTG0110D0	0	Matanga	ASAQ	234			133		189			159			180				72		184			0
MTG0110D28	28	Matanga	ASAQ	232			147		174			159			165				81		175
MTG0119D0	0	Matanga	AL	234			123	139	165			150			171	189			81		163			0.985195
MTG0119D28	28	Matanga	AL	234			125		165			150			168	189			78	81	163
MTG0157D0	0	Matanga	AL	250			123		168			150			189				78		175			0
MTG0157D21	21	Matanga	AL	224			123		165			150			186				72		172
MTG0207D0	0	Matanga	AL	222	254		125	171	171			153			186				81		172			0
MTG0207D28	28	Matanga	AL	220			NA		NA			NA			174				84		202
MTG0249D0	0	Matanga	AL	240			147		180			150			165				81		172			0
MTG0249D28	28	Matanga	AL	236			123		180			138			171				90		163
MTG0289D0	0	Matanga	AL	252			153		165			144			177				81		163			0
MTG0289D28	28	Matanga	AL	NA			NA		NA			132			NA				90		124	202
MTG0381D0	0	Matanga	AL	232			123		171	177		147			159	168			81		163	175		0.397039
MTG0381D28	28	Matanga	AL	232			123		162	168	177	141	156		162	174			78		160	175
MTG0390D0	0	Matanga	AL	216			135		174	177		156			168	183			78		172			0
MTG0390D21	21	Matanga	AL	222			125	137	129	162		153	159		168	198			78		172
MTG0432D0	0	Matanga	AL	250			147		177			171			189				72		163			0
MTG0432D28	28	Matanga	AL	250			151		174			153			189				72		163
MTG0550D0	0	Matanga	AL	222			151		165			159			189				72	78	169			0
MTG0550D21	21	Matanga	AL	232			147		174			150			159				81		160
MTG0576D0	0	Matanga	AL	242	256		125	147	159			153			165				81		175			0
MTG0576D28	28	Matanga	AL	240			153		165			153			192				78		169
MTG0587D0	0	Matanga	AL	222			125		171			162			162				81		175			0.169583
MTG0587D28	28	Matanga	AL	NA			NA		177			NA			NA				84		175	187	202
MTG0641D0	0	Matanga	ASAQ	242	258		123	147	171	180		150	177		162	177			84		172			0.84926
MTG0641D21	21	Matanga	ASAQ	NA			NA		NA			150			NA				84		187	199
MTG0035D0	0	Matanga	AL	232			123		174			156			168	174			81		160			Day 0 background sample
MTG0041D0	0	Matanga	AL	220			153		189			198			186				72		172			Day 0 background sample
MTG0047D0	0	Matanga	AL	224	244		123	143	168	171		153	174		171				78	84	163	175		Day 0 background sample
MTG0052D0	0	Matanga	AL	234			123		174			198			168				81		175			Day 0 background sample
MTG0068D0	0	Matanga	AL	252			135		165			180			186				81		172			Day 0 background sample
MTG0074D0	0	Matanga	AL	252			125		171			150			192				72		163			Day 0 background sample
MTG0076D0	0	Matanga	AL	222	258		149		177			159			189				72		163			Day 0 background sample
MTG0093D0	0	Matanga	AL	240			123		183			156			165				78		175			Day 0 background sample
MTG0096D0	0	Matanga	AL	224	242		123		171			171			171				78		175			Day 0 background sample
MTG0098D0	0	Matanga	AL	216	244		123		162	174		144			183	192			81		175			Day 0 background sample
MTG0113D0	0	Matanga	AL	240			NA		183			153			192				78		175			Day 0 background sample
MTG0125D0	0	Matanga	AL	234			123	145	171			159			192				78	87	175			Day 0 background sample
MTG0130D0	0	Matanga	AL	234			123		189			132			192				81		157			Day 0 background sample
MTG0148D0	0	Matanga	AL	224			139		177			183			174				72		175			Day 0 background sample
MTG0176D0	0	Matanga	AL	246			123		165			162			174				81		163			Day 0 background sample
MTG0235D0	0	Matanga	AL	238			137		171			153			195				78		178			Day 0 background sample
MTG0268D0	0	Matanga	AL	232			123		177			165			177				81		160			Day 0 background sample
MTG0021D0	0	Matanga	ASAQ	234	266		121	137	171			144			174	192			81		184			Day 0 background sample
MTG0022D0	0	Matanga	ASAQ	220			123		174			168			165				81		184			Day 0 background sample
MTG0032D0	0	Matanga	ASAQ	222			141		138			153			174				81		172			Day 0 background sample
MTG0050D0	0	Matanga	ASAQ	232			123		174			156			174				81		160			Day 0 background sample
MTG0051D0	0	Matanga	ASAQ	220			151		165	174		135	159		186				81		160			Day 0 background sample
MTG0053D0	0	Matanga	ASAQ	232			135		177			168	180		171				81		175			Day 0 background sample
MTG0073D0	0	Matanga	ASAQ	216			143		171			150			174				81		163			Day 0 background sample
MTG0084D0	0	Matanga	ASAQ	234			131		177			162			180				81		163			Day 0 background sample
MTG0092D0	0	Matanga	ASAQ	240			139		162			153	177		165	171			78		160			Day 0 background sample
MTG0103D0	0	Matanga	ASAQ	246			143		168			141			159				81		172			Day 0 background sample
MTG0108D0	0	Matanga	ASAQ	252			123	149	159			159			159	174	186		81		163			Day 0 background sample
MTG0116D0	0	Matanga	ASAQ	234			149		183			150			183				90		163			Day 0 background sample
MTG0137D0	0	Matanga	ASAQ	224	246		125		168	171		150			171	192			81		163	175		Day 0 background sample
MTG0156D0	0	Matanga	ASAQ	264			123		168	189		156			162	189			78		181			Day 0 background sample
MTG0173D0	0	Matanga	ASAQ	266			147		174			168			171				81		172			Day 0 background sample
MTG0185D0	0	Matanga	ASAQ	222	236		137		171			147	153	180	165				81		163			Day 0 background sample
ANK0045D0	0	Ankazomborona	AL	212			139		168			159			171				72		163			Day 0 background sample
ANK0053D0	0	Ankazomborona	AL	222			123		168			162			162				81		175			Day 0 background sample
ANK0054D0	0	Ankazomborona	AL	222			139		171			165			171	189			72		163			Day 0 background sample
ANK0063D0	0	Ankazomborona	AL	250			123	139	168			153			165	189			78		175			Day 0 background sample
ANK0089D0	0	Ankazomborona	AL	226			119		165			162			186				78		172			Day 0 background sample
ANK0094D0	0	Ankazomborona	AL	256			139		189			195			162				81		175			Day 0 background sample
ANK0122D0	0	Ankazomborona	AL	240			123		165			NA			168				78		181			Day 0 background sample
ANK0135D0	0	Ankazomborona	AL	246			123		165			162			174				81		163			Day 0 background sample
ANK0136D0	0	Ankazomborona	AL	246			123		165			162			174				81		163			Day 0 background sample
ANK0148D0	0	Ankazomborona	AL	218			153		171			150			174				81		172			Day 0 background sample
ANK0162D0	0	Ankazomborona	AL	222			143		NA			162			177				81		160			Day 0 background sample
ANK0168D0	0	Ankazomborona	AL	230			135		165	189		162			189				81		160			Day 0 background sample
ANK0195D0	0	Ankazomborona	AL	248			143		168			156			165				72		160			Day 0 background sample
ANK0207D0	0	Ankazomborona	AL	266			141		138			150			174				81		187			Day 0 background sample
ANK0217D0	0	Ankazomborona	AL	256			145		162			186			162				81		163			Day 0 background sample
ANK0224D0	0	Ankazomborona	AL	234			135		162			159			174				81		163			Day 0 background sample
ANK0147D0	0	Ankazomborona	ASAQ	258			135		168			150			180				78		175			Day 0 background sample
ANK0151D0	0	Ankazomborona	ASAQ	218			125		177			159			186				78		175			Day 0 background sample
ANK0152D0	0	Ankazomborona	ASAQ	232			125		177			165	180		177				81		160			Day 0 background sample
ANK0156D0	0	Ankazomborona	ASAQ	222			143		177			153			174				81		175			Day 0 background sample
ANK0172D0	0	Ankazomborona	ASAQ	246			137		189			144			186				81		175			Day 0 background sample
ANK0190D0	0	Ankazomborona	ASAQ	250			135		162			153			177				81		175			Day 0 background sample
ANK0193D0	0	Ankazomborona	ASAQ	250			147		165			138			186				81		175			Day 0 background sample
ANK0197D0	0	Ankazomborona	ASAQ	226			151		189			150			186				81		160			Day 0 background sample
ANK0219D0	0	Ankazomborona	ASAQ	220			169		168			156	180		162	189			81		172			Day 0 background sample
ANK0220D0	0	Ankazomborona	ASAQ	256			145		183			162			162				81		181			Day 0 background sample
ANK0234D0	0	Ankazomborona	ASAQ	260			123		168			165			174				81		172			Day 0 background sample
ANK0236D0	0	Ankazomborona	ASAQ	246			143		138	168		165			171	192			81		163			Day 0 background sample
ANK0249D0	0	Ankazomborona	ASAQ	226			135		174			162			156				72		175			Day 0 background sample
ANK0255D0	0	Ankazomborona	ASAQ	230			143		177			150			168				72		172			Day 0 background sample
ANK0285D0	0	Ankazomborona	ASAQ	238			125		165	171		162	174		189				78		169			Day 0 background sample
ANK0289D0	0	Ankazomborona	ASAQ	230			139		159			153			162				81		160			Day 0 background sample
